# Supplementary material for: ABaCo: addressing heterogeneity challenges in metagenomic data integration with adversarial generative models
Source: Nucleic Acids Res. 2026 Mar 17;54(5):gkag227. doi: 10.1093/nar/gkag227 (PMC12993454; doi:10.1093/nar/gkag227)
Supplement: gkag227_Supplemental_Files [file gkag227_supplemental_files.zip]

Archive with 3 entries (3 files):
- Supplementary_File_1_revised.pdf
- Supplementary_File_2_rev.pdf
- Supplementary_File_3.xlsx
