# Supplementary material for: ABaCo: addressing heterogeneity challenges in metagenomic data integration with adversarial generative models
Source: Nucleic Acids Res. 2026 Mar 17;54(5):gkag227. doi: 10.1093/nar/gkag227 (PMC12993454; doi:10.1093/nar/gkag227)
Supplement: gkag227_Supplemental_Files [file gkag227_supplemental_files.zip › Supplementary_File_3.xlsx]

## Sheet: Metrics - all methods
Dataset	Method	kBET mean	iLISI mean	batch ASW mean	batch ARI mean	kBET error	iLISI error	batch ASW error	batch ARI error
Anaerobic Digestion	BMC	0.653333	0.333282	0.889182	0.977407	n/a	n/a	n/a	n/a
	ComBat	0.653333	0.410344	0.879032	1.00835	n/a	n/a	n/a	n/a
	limma	0.72	0.346538	0.895443	1.00352	n/a	n/a	n/a	n/a
	PLSDA-batch	0.706667	0.341365	0.94131	0.966623	n/a	n/a	n/a	n/a
	ComBat-seq	0.546667	0.254524	0.953066	0.815962	n/a	n/a	n/a	n/a
	ConQuR	0.6	0.28626	0.951169	0.771352	n/a	n/a	n/a	n/a
	ABaCo (ZINB)	0.991733	0.663487	0.942544	1.01373	0.0152933	0.0317186	0.00510523	0.0123151
	ABaCo (NB)	0.9912	0.667714	0.940349	1.01098	0.01268	0.0330176	0.00583072	0.0129636
	Original	0.306667	0.182354	0.880051	0.72991	n/a	n/a	n/a	n/a
Inflammatory Bowel Disease	BMC	0.255319	0.170947	0.927095	0.973475	n/a	n/a	n/a	n/a
	ComBat	0.578337	0.466645	0.996789	0.989587	n/a	n/a	n/a	n/a
	limma	0.253385	0.170932	0.927092	0.975782	n/a	n/a	n/a	n/a
	PLSDA-batch	0.263056	0.175213	0.920527	0.991545	n/a	n/a	n/a	n/a
	ComBat-seq	0.338491	0.256183	0.908063	1.01339	n/a	n/a	n/a	n/a
	ConQuR	0.404255	0.376892	0.971939	0.992505	n/a	n/a	n/a	n/a
	ABaCo (ZINB)	0.892495	0.625483	0.986342	1.01212	0.0539164	0.0686374	0.00834734	0.00549289
	ABaCo (NB)	0.902592	0.635934	0.987867	1.01144	0.0408957	0.0640584	0.00734642	0.00642975
	Original	0.131528	0.210496	0.844734	0.990264	n/a	n/a	n/a	n/a
DTU-GE sewage	BMC	0.457364	0.374329	0.996482	1.00484	n/a	n/a	n/a	n/a
	ComBat	0.51938	0.456061	0.995923	1.003	n/a	n/a	n/a	n/a
	limma	0.457364	0.370313	0.996494	1.00293	n/a	n/a	n/a	n/a
	PLSDA-batch	0.767442	0.678024	0.998573	1.00048	n/a	n/a	n/a	n/a
	ComBat-seq	0.0775194	0.0727446	0.740922	0.206865	n/a	n/a	n/a	n/a
	ConQuR	0.248062	0.217711	0.870518	1.00285	n/a	n/a	n/a	n/a
	ABaCo (ZINB)	0.97876	0.848078	0.996232	0.999811	0.0223498	0.0318091	0.00323502	0.00971745
	ABaCo (NB)	0.992403	0.883696	0.995911	1.00032	0.0101061	0.0194209	0.00206242	0.00512746
	Original	0.0697674	0.0606435	0.731499	0.288255	n/a	n/a	n/a	n/a
Simulated data, with batch effect only	BMC	0.4638	0.338573	0.99877	1.00124	0.173279	0.0664052	0.000904875	0.00982703
	ComBat	0.2913	0.642807	0.993098	0.998629	0.249154	0.125833	0.0025837	0.0117571
	limma	0.4647	0.339055	0.99876	1.00077	0.171998	0.0663279	0.000907973	0.0104767
	PLSDA-batch	0.4644	0.34351	0.997303	0.989464	0.150345	0.0644516	0.00245867	0.0600347
	ComBat-seq	0.015	0.0660189	0.96757	0.950011	0.0410609	0.00835086	0.00535869	0.153031
	ConQuR	0.1009	0.365518	0.995267	0.920268	0.0466121	0.0638054	0.0023369	0.193241
	ABaCo (ZINB)	0.9011	0.691807	0.997227	0.991631	0.0671289	0.125957	0.00233598	0.0281758
	ABaCo (NB)	0.9486	0.757986	0.998229	0.999809	0.042849	0.114351	0.00202418	0.0121243
	Original	0.2008	0.291085	0.965737	0.143539	0.0442081	0.0225798	0.00170178	0.344531
	Ground-truth	0.9582	0.830783	0.999611	1.00296	0.0255687	0.0671159	0.000331401	0.00771638
Simulated data, with batch and biological effect	BMC	0.1955	0.242002	0.984019	0.998425	0.140642	0.088926	0.00703765	0.00568273
	ComBat	0.3747	0.512898	0.997012	1.00042	0.0981448	0.050203	0.00266678	0.00620671
	limma	0.16	0.219864	0.983676	0.998282	0.0551362	0.0330261	0.00651409	0.00596792
	PLSDA-batch	0.6538	0.602429	0.976961	0.997837	0.0460929	0.0560809	0.00978965	0.00651585
	ComBat-seq	0.021	0.0677105	0.937984	0.942209	0.0420119	0.00872603	0.0130602	0.125824
	ConQuR	0.2719	0.42185	0.989245	1.00151	0.0424015	0.0359076	0.00373127	0.0055262
	ABaCo (ZINB)	0.9574	0.824891	0.996642	1.00001	0.0229617	0.0723556	0.00268532	0.0070779
	ABaCo (NB)	0.9532	0.803281	0.997031	1.00049	0.0429157	0.0856234	0.00202282	0.00561471
	Original	0.1786	0.282059	0.952314	0.866095	0.0388335	0.0255778	0.00842044	0.17824
	Ground-truth	0.9493	0.836795	0.997151	1.00082	0.0414127	0.0581141	0.00232254	0.00450882

## Sheet: Metrics - ABaCo results
Dataset	Method	Iter	kBET	iLISI	batch ASW	batch ARI
Anaerobic Digestion	ABaCo (ZINB)	0	1	0.665965	0.939147	1.02095
		1	0.986667	0.641736	0.940252	1.02142
		2	1	0.685557	0.939511	1.01958
		3	0.986667	0.632267	0.944398	1.00279
		4	1	0.647456	0.943425	1.01876
		5	1	0.664829	0.939225	1.01205
		6	0.96	0.640279	0.940572	0.999564
		7	1	0.713884	0.939032	1.0174
		8	1	0.648247	0.946377	1.02364
		9	1	0.616453	0.942137	0.995694
		10	0.986667	0.681984	0.948342	1.03341
		11	1	0.680938	0.94867	0.995628
		12	0.986667	0.641999	0.942903	1.00352
		13	0.973333	0.607343	0.941442	0.996086
		14	1	0.679841	0.942447	1.00448
		15	0.986667	0.661063	0.940715	1.0152
		16	1	0.68213	0.953141	1.0355
		17	1	0.649087	0.94888	1.03899
		18	1	0.690124	0.939314	1.01876
		19	1	0.68891	0.941299	1.01607
		20	0.986667	0.650934	0.952445	1.01383
		21	0.933333	0.636169	0.944886	0.981016
		22	0.986667	0.63379	0.941685	1.01649
		23	1	0.672937	0.935489	1.01434
		24	1	0.62841	0.941899	1.00068
		25	1	0.714973	0.934179	1.02455
		26	0.986667	0.622103	0.941328	0.991366
		27	1	0.602767	0.938457	1.00393
		28	0.986667	0.649274	0.940662	1.02232
		29	0.986667	0.645904	0.944948	1.00275
		30	1	0.669824	0.938572	1.00816
		31	1	0.676684	0.937533	1.01696
		32	1	0.738538	0.948366	1.02347
		33	1	0.690407	0.95452	1.03516
		34	0.986667	0.675233	0.940717	1.01262
		35	1	0.695418	0.941984	1.02597
		36	1	0.656693	0.936276	1.00541
		37	1	0.670752	0.942838	1.02689
		38	1	0.689844	0.934072	1.02234
		39	1	0.687955	0.939869	1.00907
		40	0.986667	0.652216	0.944829	1.01563
		41	0.96	0.618707	0.943997	1.00267
		42	0.986667	0.678235	0.939223	1.02879
		43	1	0.72343	0.943279	1.02192
		44	1	0.68936	0.937735	0.992871
		45	1	0.648845	0.94409	1.01564
		46	1	0.673587	0.94384	1.00769
		47	1	0.662801	0.937209	1.02265
		48	1	0.712541	0.940603	1.0103
		49	0.933333	0.585948	0.960438	1.02172
	ABaCo (NB)	0	1	0.585013	0.947805	0.98883
		1	1	0.683004	0.944121	1.02091
		2	0.946667	0.651462	0.941359	1.00158
		3	1	0.699822	0.939617	1.00999
		4	1	0.643881	0.930532	1.01383
		5	0.986667	0.695403	0.93965	1.01432
		6	0.986667	0.709202	0.938405	1.01043
		7	1	0.67667	0.931157	1.02587
		8	0.946667	0.605068	0.936297	1.02075
		9	0.96	0.589153	0.947716	0.99064
		10	1	0.635709	0.936312	1.00007
		11	1	0.724961	0.944792	1.0381
		12	1	0.646758	0.929284	1.00452
		13	1	0.660417	0.942536	1.01476
		14	1	0.695339	0.937624	1.01869
		15	1	0.725028	0.939807	1.02044
		16	0.986667	0.649787	0.941489	1.00468
		17	1	0.681683	0.935442	1.02276
		18	1	0.663177	0.944772	1.01395
		19	0.986667	0.676843	0.937604	1.01269
		20	0.986667	0.650986	0.954849	1.0003
		21	0.986667	0.679908	0.942971	1.00834
		22	0.986667	0.650003	0.929943	1.01473
		23	1	0.684835	0.933319	1.02228
		24	1	0.681619	0.931239	1.0121
		25	1	0.692765	0.942771	1.0247
		26	0.986667	0.659726	0.94242	0.996976
		27	0.986667	0.657296	0.93777	1.02221
		28	1	0.675669	0.93446	1.01256
		29	1	0.606595	0.947551	0.988408
		30	0.973333	0.621932	0.942856	1.01564
		31	1	0.66236	0.935515	0.988495
		32	1	0.731627	0.947059	1.03922
		33	0.986667	0.691004	0.941679	1.01917
		34	0.986667	0.67113	0.939912	1.00918
		35	0.986667	0.652804	0.933634	1.01519
		36	1	0.696218	0.937087	1.00459
		37	1	0.648568	0.947096	1.00887
		38	0.986667	0.635738	0.945461	1.00854
		39	1	0.702966	0.944257	1.0152
		40	0.986667	0.680053	0.937286	1.01921
		41	1	0.689929	0.940617	1.02292
		42	0.986667	0.657871	0.940271	0.984866
		43	0.986667	0.636976	0.939767	0.990261
		44	1	0.655104	0.94382	0.990583
		45	1	0.730883	0.954086	1.03729
		46	0.973333	0.687217	0.948974	1.01082
		47	0.986667	0.673764	0.931423	1.0049
		48	0.986667	0.681403	0.94235	1.02201
		49	1	0.640395	0.940683	0.991802
Inflammatory Bowel Disease	ABaCo (ZINB)	0	0.947776	0.753803	0.99712	0.994684
		1	0.912959	0.595348	0.98303	1.00787
		2	0.852998	0.636933	0.984711	1.01808
		3	0.924565	0.575393	0.9829	1.01656
		4	0.816248	0.555522	0.972362	1.01662
		5	0.914894	0.645147	0.992773	1.01568
		6	0.918762	0.688982	0.982276	1.01807
		7	0.969052	0.723638	0.997901	1.01017
		8	0.779497	0.571728	0.967815	1.01739
		9	0.961315	0.71409	0.997467	1.01443
		10	0.89942	0.571529	0.989264	1.01844
		11	0.970986	0.668386	0.98101	1.01155
		12	0.874275	0.680178	0.995008	1.00227
		13	0.866538	0.526223	0.97962	1.01757
		14	0.891683	0.66475	0.985335	1.01405
		15	0.953578	0.72474	0.997492	1.01104
		16	0.878143	0.56244	0.968106	1.00885
		17	0.883946	0.573933	0.979645	1.01371
		18	0.847195	0.621082	0.982951	1.01639
		19	0.870406	0.598143	0.974928	1.01056
		20	0.852998	0.581314	0.981877	1.00962
		21	0.889749	0.552195	0.97738	1.01847
		22	0.847195	0.551533	0.977185	1.00757
		23	0.940039	0.592595	0.995451	1.0142
		24	0.83559	0.56878	0.982859	1.00586
		25	0.926499	0.622847	0.984384	1.01576
		26	0.856867	0.73871	0.992441	1.02129
		27	0.93617	0.622403	0.98841	1.01186
		28	0.909091	0.571729	0.987894	1.00441
		29	0.878143	0.636616	0.995734	1.00624
		30	0.876209	0.660857	0.995082	1.00285
		31	0.932302	0.666639	0.994205	1.01111
		32	0.984526	0.643476	0.991969	1.01394
		33	0.829787	0.511934	0.984305	1.0089
		34	0.895551	0.632736	0.983888	1.01541
		35	0.951644	0.67527	0.992091	1.00679
		36	0.955513	0.721383	0.999845	1.01504
		37	0.852998	0.577594	0.979159	1.01812
		38	0.912959	0.638336	0.988286	1.00442
		39	0.84913	0.707689	0.991501	1.01534
		40	0.841393	0.561847	0.978772	1.01863
		41	0.928433	0.630304	0.975767	1.01804
		42	0.713733	0.450883	0.979829	1.0106
		43	0.945841	0.686292	0.999171	1.00711
		44	0.84913	0.568586	0.981884	1.01316
		45	0.841393	0.578743	0.976535	1.01813
		46	0.961315	0.716921	0.995717	1.00737
		47	0.930368	0.690971	0.999963	1.00299
		48	0.827853	0.524202	0.983172	1.01285
		49	0.938104	0.738772	0.990617	1.01605
	ABaCo (NB)	0	0.912959	0.609345	0.992629	1.01804
		1	0.891683	0.753082	0.993911	1.01537
		2	0.83559	0.59038	0.98705	1.01314
		3	0.951644	0.678925	0.991912	1.00598
		4	0.866538	0.606585	0.973065	1.02474
		5	0.918762	0.63127	0.992208	1.00285
		6	0.943907	0.735499	0.994677	0.996759
		7	0.918762	0.58517	0.983219	1.00999
		8	0.862669	0.553163	0.984954	1.0129
		9	0.938104	0.650712	0.985623	1.01046
		10	0.818182	0.558321	0.982889	1.01487
		11	0.895551	0.612213	0.989559	1.00358
		12	0.870406	0.608374	0.979042	1.02408
		13	0.930368	0.647456	0.990413	1.00831
		14	0.901354	0.775737	0.999309	1.01316
		15	0.911025	0.599468	0.991451	1.00711
		16	0.911025	0.639803	0.977945	1.01936
		17	0.941973	0.751146	0.993693	1.00897
		18	0.932302	0.588673	0.982328	1.00209
		19	0.938104	0.676866	0.992534	0.999186
		20	0.851064	0.518051	0.976435	1.01342
		21	0.864603	0.611948	0.986629	1.00943
		22	0.926499	0.631222	0.99153	1.01611
		23	0.889749	0.624569	0.994773	1.00052
		24	0.914894	0.695313	0.997435	1.01002
		25	0.93617	0.786994	0.99341	1.00699
		26	0.901354	0.647939	0.990781	1.00705
		27	0.903288	0.607917	0.989338	1.00699
		28	0.7853	0.530622	0.972077	1.01586
		29	0.918762	0.656962	0.995824	1.0089
		30	0.938104	0.629646	0.982224	1.02045
		31	0.941973	0.694424	0.996156	1.01843
		32	0.940039	0.60318	0.982299	1.0169
		33	0.833656	0.508194	0.985467	1.01064
		34	0.951644	0.632614	0.981598	1.0189
		35	0.924565	0.635304	0.978311	1.01534
		36	0.889749	0.627569	0.985204	1.01853
		37	0.907157	0.656054	0.997225	1.00593
		38	0.897485	0.608568	0.990797	1.0062
		39	0.916828	0.623408	0.986556	1.01576
		40	0.874275	0.698895	0.999238	1.01796
		41	0.974855	0.697205	0.99502	0.999312
		42	0.947776	0.605566	0.982683	1.01116
		43	0.837524	0.496537	0.973906	1.01394
		44	0.934236	0.734662	0.999732	1.00429
		45	0.903288	0.573829	0.977829	1.00993
		46	0.847195	0.670604	0.993775	1.01601
		47	0.847195	0.609103	0.976179	1.01707
		48	0.969052	0.665023	0.988811	1.01136
		49	0.870406	0.662565	0.993714	1.01752
DTU-GE sewage	ABaCo (ZINB)	0	1	0.890549	0.99658	1.00487
		1	0.930233	0.837571	0.990672	0.981238
		2	1	0.874515	0.99808	0.990366
		3	0.906977	0.790513	0.996961	0.997812
		4	0.992248	0.81939	0.996334	0.990305
		5	0.992248	0.868995	0.996692	0.997531
		6	1	0.888503	0.994662	1.00636
		7	0.968992	0.835406	0.996446	1.00665
		8	0.992248	0.83791	0.997965	1.00736
		9	1	0.868294	0.999828	0.98116
		10	1	0.870498	0.998939	1.00304
		11	0.984496	0.850539	0.99789	1.00482
		12	1	0.888035	0.997106	1.00478
		13	0.968992	0.841368	0.9994	1.00695
		14	1	0.862361	0.997755	1.00776
		15	0.937984	0.816196	0.998735	0.985922
		16	0.992248	0.825785	0.995774	1.00712
		17	0.953488	0.827692	0.996326	1.00051
		18	0.984496	0.860613	0.998758	0.98588
		19	0.96124	0.856929	0.996524	1.008
		20	0.968992	0.840858	0.999974	1.00644
		21	0.992248	0.870799	0.996624	1.00792
		22	0.976744	0.863487	0.993888	1.00284
		23	0.984496	0.84751	0.9962	1.00494
		24	0.968992	0.803406	0.98723	1.00355
		25	0.976744	0.837465	0.993723	0.99024
		26	0.992248	0.889839	0.99411	1.00644
		27	0.968992	0.770437	0.994571	1.00781
		28	0.96124	0.836565	0.99855	1.00058
		29	0.976744	0.813782	0.997454	1.00625
		30	0.968992	0.797267	0.996744	1.00625
		31	0.984496	0.875776	0.994593	1.00753
		32	0.976744	0.832808	0.992929	0.990794
		33	0.992248	0.905404	0.994476	1.00805
		34	0.976744	0.831869	0.997724	0.990282
		35	0.976744	0.823402	0.996563	1.00756
		36	0.914729	0.767987	0.980686	0.98253
		37	1	0.855165	0.998321	0.969893
		38	0.992248	0.853131	0.994879	1.00487
		39	0.984496	0.892612	0.997994	1.00784
		40	0.945736	0.816632	0.997916	1.00622
		41	0.992248	0.877525	0.995943	1.00627
		42	1	0.880687	0.99846	1.00286
		43	1	0.866159	0.998183	1.00477
		44	0.992248	0.883994	0.994183	0.998065
		45	0.992248	0.867035	0.999235	1.00121
		46	1	0.868684	0.994853	1.00629
		47	1	0.884394	0.997304	0.990264
		48	0.945736	0.816271	0.996927	1.00785
		49	0.968992	0.82128	0.999929	0.975716
	ABaCo (NB)	0	0.984496	0.895284	0.994066	1.00487
		1	0.992248	0.890864	0.993409	1.00477
		2	1	0.913066	0.994421	1.00284
		3	1	0.902955	0.994117	1.00288
		4	1	0.89475	0.996811	0.985945
		5	0.96124	0.847185	0.996471	1.00041
		6	1	0.906894	0.994203	1.00732
		7	1	0.892612	0.999854	1.00478
		8	1	0.874748	0.99619	0.997573
		9	1	0.913623	0.994748	1.00285
		10	0.992248	0.88573	0.995355	1.00044
		11	0.976744	0.851527	0.996703	1.00477
		12	0.992248	0.873107	0.996422	1.00044
		13	1	0.897265	0.996859	1.00624
		14	1	0.878235	0.997767	1.00041
		15	1	0.885975	0.998016	1.00041
		16	1	0.895061	0.99244	1.00785
		17	0.976744	0.879228	0.99638	1.00284
		18	1	0.872299	0.995257	1.003
		19	0.992248	0.885641	0.99598	0.997601
		20	0.984496	0.883526	0.994479	0.997517
		21	0.968992	0.847575	0.997776	1.00044
		22	0.984496	0.871444	0.999909	1.00283
		23	0.976744	0.869725	0.992863	0.997601
		24	1	0.907297	0.996515	0.994181
		25	1	0.882112	0.993445	1.00487
		26	0.968992	0.853954	0.999204	0.994116
		27	1	0.880442	0.9953	1.00041
		28	0.984496	0.904861	0.994006	1.0048
		29	1	0.895529	0.996727	1.00044
		30	0.992248	0.85802	0.99532	1.00044
		31	1	0.911239	0.993819	1.00789
		32	0.984496	0.865122	0.999537	0.997507
		33	1	0.886135	0.999878	1.00484
		34	0.992248	0.868196	0.999383	1.00632
		35	1	0.886613	0.996711	1.00044
		36	0.984496	0.901207	0.996325	0.994242
		37	1	0.890304	0.995883	0.986005
		38	1	0.894282	0.993713	1.00041
		39	1	0.840879	0.996162	0.990333
		40	1	0.921425	0.99233	1.00041
		41	1	0.873428	0.9941	1.00285
		42	0.984496	0.858007	0.997488	0.990282
		43	1	0.89514	0.994877	0.994125
		44	0.984496	0.852562	0.997006	0.997601
		45	1	0.879093	0.993968	1.00283
		46	0.992248	0.897978	0.996222	1.00478
		47	0.992248	0.912497	0.996781	0.994139
		48	0.976744	0.866637	0.998589	1.0048
		49	1	0.893545	0.991777	1.00041
Simulated data, with batch effect only	ABaCo (ZINB)	0	0.94	0.81713	0.997936	0.998494
		1	0.82	0.647256	0.996809	0.998361
		2	0.965	0.818045	0.998281	0.999198
		3	0.875	0.693745	0.997887	1.00379
		4	0.765	0.599986	0.997036	1.0061
		5	0.775	0.443915	0.990566	0.953299
		6	0.91	0.598682	0.996997	0.986859
		7	0.945	0.801486	0.999053	1.00935
		8	0.955	0.849924	0.999409	1.00114
		9	0.92	0.573652	0.996758	1.00495
		10	0.94	0.856787	0.999077	1.00295
		11	0.875	0.830938	0.999571	1.00125
		12	0.98	0.81406	0.997809	0.979103
		13	0.935	0.76337	0.998192	1.00764
		14	0.975	0.598666	0.994474	0.929217
		15	0.85	0.673638	0.998244	1.00718
		16	0.97	0.66197	0.998876	0.983427
		17	0.915	0.847217	0.996991	0.989355
		18	0.96	0.689251	0.996571	1.0112
		19	0.89	0.547625	0.993388	0.995191
		20	0.9	0.569419	0.994881	1.00425
		21	0.98	0.859067	0.999998	1.00217
		22	0.91	0.580622	0.99569	0.959187
		23	0.905	0.728723	0.998452	0.975709
		24	0.93	0.648924	0.994347	0.975787
		25	0.735	0.586707	0.996215	0.953276
		26	0.93	0.658712	0.996372	1.00864
		27	0.96	0.875308	0.999886	0.998585
		28	0.77	0.618874	0.997675	0.99793
		29	0.825	0.48031	0.996353	1.02256
		30	0.965	0.700128	0.999225	0.996746
		31	0.98	0.907848	0.999949	0.994531
		32	0.85	0.466074	0.994796	0.98619
		33	0.865	0.695563	0.998053	1.0085
		34	0.935	0.770578	0.999716	1.00236
		35	0.96	0.679002	0.997788	0.977665
		36	0.965	0.886815	0.999974	1.0043
		37	0.87	0.69615	0.997674	1.00143
		38	0.81	0.676871	0.998513	1.008
		39	0.8	0.439831	0.992495	0.927488
		40	0.865	0.694686	0.997918	1.0044
		41	0.835	0.568642	0.991029	0.852391
		42	0.865	0.673981	0.998383	1.00046
		43	0.99	0.78793	0.999524	1.00034
		44	1	0.866251	0.999562	1.00607
		45	0.85	0.496986	0.994851	1.01289
		46	0.835	0.549841	0.992093	1.02578
		47	0.87	0.677147	0.998714	1.00752
		48	0.965	0.754168	0.998196	0.994332
		49	0.975	0.867865	0.999115	1.00401
	ABaCo (NB)	0	0.985	0.860988	0.997825	0.981742
		1	0.91	0.727486	0.999182	1.00747
		2	0.975	0.841312	0.999903	0.999052
		3	0.925	0.740825	0.999175	1.00262
		4	0.96	0.81263	0.99986	1.00073
		5	0.985	0.77322	0.997793	1.00405
		6	0.95	0.649483	0.997319	0.991884
		7	0.915	0.905395	0.998731	1.00143
		8	0.985	0.857563	0.99943	0.996934
		9	0.955	0.623997	0.997784	1.00266
		10	0.96	0.919289	0.999158	1.00644
		11	0.99	0.918434	0.999343	1.00491
		12	0.935	0.777293	0.997706	0.984128
		13	0.97	0.911101	0.998579	1.00523
		14	0.985	0.485248	0.989713	0.993375
		15	0.96	0.900826	0.999692	0.985821
		16	0.975	0.818795	0.998995	1.01171
		17	0.97	0.840439	0.999748	1.00662
		18	0.9	0.548393	0.995687	0.997931
		19	0.97	0.652796	0.997895	1.0068
		20	0.985	0.733772	0.999008	0.98223
		21	0.89	0.742178	0.999868	0.988284
		22	0.965	0.642789	0.998322	1.0077
		23	0.965	0.773435	0.999389	0.990069
		24	0.985	0.759838	0.998191	1.00169
		25	0.94	0.738747	0.998106	1.00375
		26	0.995	0.762376	0.999851	0.988014
		27	0.985	0.842832	0.999349	1.00256
		28	0.865	0.693494	0.998964	0.998419
		29	0.775	0.415297	0.991328	1.02409
		30	0.98	0.82727	0.999651	1.01182
		31	0.94	0.820326	0.998444	1.0024
		32	0.92	0.566428	0.994277	1.00471
		33	0.925	0.754515	0.999455	1.01089
		34	0.975	0.865469	0.999691	0.996171
		35	0.965	0.636805	0.998049	1.00574
		36	0.895	0.691328	0.999717	0.993356
		37	0.825	0.674471	0.998822	1.0037
		38	0.95	0.904985	0.999935	1.00412
		39	0.96	0.65961	0.996854	0.993342
		40	0.96	0.769159	0.997575	0.96266
		41	0.98	0.66859	0.996342	1.01257
		42	0.97	0.813359	0.998636	0.996472
		43	0.995	0.824961	0.99785	0.963054
		44	0.915	0.906411	0.99963	1.00688
		45	0.925	0.84996	0.99873	1.02663
		46	0.985	0.701307	0.998942	0.988662
		47	0.945	0.876526	0.999751	1.00534
		48	0.95	0.643755	0.994625	1.01875
		49	0.96	0.773797	0.998596	1.00481
Simulated data, with batch and biological effect	ABaCo (ZINB)	0	0.98	0.863405	0.997385	0.99342
		1	0.97	0.8852	0.993203	0.996618
		2	0.955	0.870159	0.999237	0.999167
		3	0.93	0.86021	0.996972	1.0048
		4	0.945	0.683534	0.993006	1.00005
		5	0.925	0.826241	0.997005	1.00393
		6	0.955	0.791691	0.997897	1.00502
		7	0.97	0.911661	0.99885	1.0048
		8	0.935	0.620662	0.991333	0.994699
		9	0.945	0.835768	0.993115	1.00405
		10	0.97	0.744408	0.988874	1.02702
		11	0.955	0.801791	0.997293	1.00471
		12	0.985	0.833094	0.994466	0.994876
		13	0.97	0.90781	0.998337	1.00467
		14	0.95	0.844333	0.999723	1.00246
		15	0.975	0.88684	0.998346	0.998022
		16	0.975	0.896538	0.997631	1.00406
		17	0.92	0.710749	0.994695	0.983583
		18	0.965	0.776358	0.999421	0.997094
		19	0.98	0.831704	0.997885	1.00333
		20	0.96	0.884198	0.998072	0.996192
		21	0.96	0.826192	0.99954	0.995312
		22	0.95	0.828198	0.99638	0.994032
		23	0.975	0.845779	0.995669	0.996745
		24	0.93	0.790414	0.994269	0.996994
		25	0.94	0.649786	0.995785	0.996031
		26	0.95	0.862432	0.999737	1.00398
		27	0.95	0.645489	0.994094	0.989723
		28	0.975	0.915513	0.99756	0.978855
		29	0.915	0.854946	0.998811	1.00499
		30	0.99	0.811425	0.999476	1.00484
		31	0.985	0.791234	0.99657	1.00002
		32	0.96	0.862215	0.988794	0.996626
		33	0.955	0.814984	0.998049	1.00325
		34	0.975	0.848145	0.999643	1.00477
		35	0.98	0.876175	0.997274	1.00561
		36	0.96	0.84414	0.9976	0.999954
		37	0.955	0.834118	0.99791	1.0049
		38	0.965	0.865019	0.999271	1.00455
		39	0.92	0.89629	0.992984	0.992982
		40	0.955	0.736067	0.997706	0.988538
		41	0.985	0.915226	0.995258	0.998475
		42	0.975	0.847728	0.996308	1.00979
		43	0.98	0.730525	0.994912	1.00387
		44	0.945	0.8817	0.992636	0.998375
		45	0.9	0.901698	0.998467	0.995843
		46	0.96	0.798846	0.998971	1.00531
		47	0.99	0.886114	0.99872	1.00148
		48	0.89	0.728385	0.997871	1.00333
		49	0.985	0.88942	0.999096	0.998586
	ABaCo (NB)	0	0.92	0.738684	0.995764	1.00137
		1	0.91	0.862101	0.995807	1.00126
		2	0.98	0.914319	0.998762	1.00142
		3	0.95	0.629665	0.996284	1.0048
		4	0.98	0.811686	0.993806	0.99667
		5	0.91	0.567217	0.996191	1.00393
		6	0.975	0.738104	0.997272	0.983518
		7	0.945	0.909604	0.99924	1.0048
		8	0.97	0.730594	0.995957	0.99468
		9	0.975	0.808231	0.996655	1.00405
		10	0.97	0.662001	0.991938	1.00008
		11	0.985	0.873862	0.998766	1.00471
		12	0.91	0.724204	0.994537	0.994876
		13	0.945	0.795014	0.999724	1.00467
		14	0.95	0.84562	0.999817	1.00413
		15	0.98	0.900798	0.998171	1.00461
		16	0.965	0.909317	0.997397	1.00408
		17	0.99	0.888276	0.997058	1.00335
		18	0.995	0.799541	0.997365	1.00341
		19	0.94	0.863929	0.997707	1.00796
		20	0.995	0.897129	0.999232	1.00339
		21	0.96	0.837248	0.999829	1.00482
		22	0.995	0.782663	0.997817	1.00538
		23	0.945	0.785621	0.996807	0.996824
		24	0.96	0.783361	0.99595	0.993578
		25	0.98	0.812118	0.99767	1.00563
		26	0.995	0.857293	0.997651	1.00398
		27	0.93	0.59414	0.995351	1.00045
		28	0.86	0.890328	0.995535	0.996796
		29	0.965	0.805784	0.998625	1.00499
		30	1	0.799956	0.999285	1.00484
		31	0.95	0.669009	0.995579	1.00002
		32	0.98	0.732026	0.991057	0.996626
		33	0.965	0.834071	0.996988	1.00325
		34	0.97	0.841014	0.999331	1.0051
		35	0.945	0.773565	0.995415	0.994857
		36	0.955	0.631921	0.998197	0.986543
		37	0.745	0.836435	0.99859	1.00476
		38	0.95	0.777038	0.997983	0.999408
		39	0.98	0.79519	0.995304	0.985115
		40	0.95	0.819091	0.9975	0.992582
		41	0.945	0.807038	0.997185	0.998475
		42	0.915	0.916764	0.994067	1.0014
		43	0.97	0.699062	0.993472	1.00534
		44	0.855	0.89528	0.994391	1.00665
		45	0.995	0.892291	0.998955	0.998022
		46	0.975	0.840306	0.998644	0.990003
		47	0.975	0.861756	0.99928	1.00148
		48	0.955	0.865248	0.998224	1.00136
		49	0.955	0.858557	0.999396	1.00457
